# Supplementary material for: Subchronic Toxicities of Four Per- and Polyfluoroalkyl Substances (PFASs) by Oral Exposure in Sprague–Dawley Rats
Source: Toxics. 2025 Jun 22;13(7):524. doi: 10.3390/toxics13070524 (PMC12298827; doi:10.3390/toxics13070524)
Supplement: Supplementary file 1 [file toxics-13-00524-s001.zip]

Archive with 1 entries (1 files):
- toxics-3648202-supplementary.pdf
